# Supplementary material for: MOFs-Derived Three-Phase Microspheres: Morphology Preservation and Electromagnetic Wave Absorption
Source: Molecules. 2022 Jul 26;27(15):4773. doi: 10.3390/molecules27154773 (PMC9332212; doi:10.3390/molecules27154773)
Supplement: Supplementary file 1 [file molecules-27-04773-s001.zip]

Archive with 1 entries (1 files):
- molecules-1800095-supplementary.pdf
